# Supplementary material for: Structural interactions of BWC0977 with Klebsiella pneumoniae topoisomerase IV and biochemical basis of its broad-spectrum activity
Source: Commun Biol. 2025 Nov 25;8:1666. doi: 10.1038/s42003-025-09055-y (PMC12647645; doi:10.1038/s42003-025-09055-y)
Supplement: Supplementary file 4 — Supplementary Data [file 42003_2025_9055_MOESM4_ESM.xlsx]

## Sheet: source data
Figure 2A
Compound [μM]	Gyrase (977)			Topo IV (977)				Compound [μM]	Gyrase (Cipro)				Compound [μM]	Topo IV (Cipro)
2	100.18	100.303	98.603	84.79	94.13	90.3		20	96.77	96.31	97.51		150	82.92	70.66	58.85
0.667	89.21	100.647	98.824	100	93.9	90.87		6.67	97.14	92.31	98.72		75	84.16	75.94	67.64
0.222	96.46	97.674	91.521	83.44	92.32	88.38		2.22	90.98	92.22	96.15		37.5	82.71	68.2	60.49
0.074	89.29	93.344	92.67	75.6	89.53	79.92		0.74	82.25	78.56	88.64		18.75	76.92	65.07	61.86
0.025	85.56	86.037	84.427	61.8	69.27	65.4		0.25	46.59	52.58	48.36		9.375	43.69	51.63	50.29
0.008	73.65	69.696	73.407	30.75	28.08	39.25		0.08	21.43	3.4	19.2		4.6875	12.23	17.91	12.76
0.0027	46.45	37.091	37.017	12.15	2.79	26.8		0.03	10.23	12.61	6.95		2.34375	1.37	0	0
0.0009	5.15	17.26	20.777	0	25.84	22.71		0.01	10.1	-5.16	0		1.17188	0	10.63	3.98
0.0003	7.23	10.304	5.78										0.585938	4.21	20.29	3.44
Figure 2B
Compound [μM]	Gyrase (977)			Compound [μM]	Topo IV (977)			Compound [μM]	Gyrase (Cipro)			Compound [μM]	Topo IV (Cipro)
3	102.87	100.23		25	99.24	94.54		30	101.7	104.12		150	58.257	73.278
1	99.81	99.48		8.3333	97.06	92.85		10	101.82	99.49		75	53.279	77.228
0.333	99.04	93.63		2.7778	94.55	91.48		3.33	99.41	90.28		37.5	41.677	65.613
0.111	97.4	87.28		0.9259	91.12	91.28		1.11	93	87.27		18.75	10.734	35.298
0.037	85.08	69.93		0.3086	88.33	85.9		0.37	56.06	69.67		9.375	4.237	6.96
0.012	61.34	48.08		0.1029	61.64	63.17		0.123	32.9	36.37		4.688	4.423	0
0.004	32.41	27.41		0.0343	18.87	24.14		0.041	2.39	19.09		2.344	0	1.95
0.001	16.52	9.59		0.0114	10.92	7.06		0.014	1.64	13.94		1.172	1.641	12.637
0.0005	12.63	6.77		0.0038	12.64	3.12		0.0046	2.11	0		0.586	5.173	17.388
				0.0013	0.11	0		0.0015	9.2	1.16		0.293	3.542	3.42
				0.0004	0	3.37
Figure 2C
Compound [μM]	Gyrase (977)				Compound [μM]	Topo IV (977)				Compound [μM]	Gyrase (Cipro)				Compound [μM]	Topo IV (Cipro)
3	94.76	98.25	99.54		8	99.69	99.9	99.56		250	66.07	71.24	83.46		200	99	98.71
1	91.1	89.66	78.1		2.6667	98.11	97.71	94.3		83.333	53.57	53.63	71.04		66.67	97.3	92.59
0.333	83.99	87.57	81.68		0.8889	89.67	92.92	90.9		27.778	37.38	38.95	52.21		22.222	99.1	96.26
0.111	70.16	73.28	76.49		0.2963	67.01	76.23	76.66		9.259	23.86	39.68	10.89		7.407	27.1	38.66
0.037	66.29	62.46	64.07		0.0988	31.67	43.21	56.17		3.086	0	23.09	4.15		2.469	31.3	28.07
0.012	57.59	60.4	63.65		0.0329	39.5	11.16	26.3		1.029	10.61	0	2.49		0.823	21.1	25.54
0.004	46.8	39.52	42.6		0.011	4.35	10.14	15.49		0.343	8.84		4.78
0.001	26.94	21.39	19.98		0.0037	0	0	14.76
0.0005	21.82	11.43	0
0.0002	2.89	1.69	1.99
Figure 2F
BWC0977 (µM)	Nicked (N)			Linear (L)
100	31.7	37.8	32.4	3	3.9	3.7
10	31.8	39.6	42	2.6	3.3	5.4
1	28.9	35.4	40.5	2.9	3.1	5.5
0.1	27.7	32.8	38.3	3.1	3.7	6.1
0.0333	29.8	33.3	37	2.5	3.3	5.5
0.0111	27.5	32.9	36.8	2.6	3.9	5.6
0.0037	23.9	27.7	32.8	2.4	3.4	3.6
0.0012	18.4	23.3	22.7	1.9	3	2.5
0.0004	13.9	14.9	14.1	1.3	2.1	1.9
0.0001	10.7	9.9	10.6	1.3	2.8	2
0	11.7	5.7	6	0.9	5.9	0.7
Figure 2G
BWC0977 (µM)	Nicked (N)			Linear (L)
20	52.7	45.1	42.5	18.9	22.4	15.5
4	53.1	45.8	40.9	20	22	14.9
0.8	50.1	45.9	41.8	20	22	14.9
0.16	47.4	41.8	40.8	20.6	21.2	13.6
0.032	50	41.4	36.1	22.8	18.2	14
0.0064	46.3	41.3	31.2	19	17.6	11.2
0.00128	40.5	38.7	23.9	16.1	14.7	6.5
0.000256	30.9	31.9	12.1	8.8	11.7	2.5
0	8.8	12.1	5.6	2.4	3	0.6
Figure 6A
BWC0977 (µM)	WT				BWC0977 (µM)	D82N				BWC0977 (µM)	S83L				BWC0977 (µM)	M120K
2	100.18	100.303	98.603		120	78.782	87.191	87.16		3	97.899	96.44	96.44		120	56.285	58.335	49.21
0.667	89.21	100.647	98.824		40	55.701	73.593	74.94		1	99.454	98.71	98.71		40	34.691	42.546	34.32
0.222	96.46	97.674	91.521		13.333	41.371	59.15	62.03		0.333	97.818	98.84	98.84		13.333	27.218	30.981	24.28
0.074	89.29	93.344	92.67		4.444	30.74	46.059	47.14		0.111	91.049	97.88	97.88		4.444	20.179	22.358	14.93
0.025	85.56	86.037	84.427		1.481	11.824	36.073	37.87		0.037	90.215	88.47	88.47		1.481	9.346	20.514	5.53
0.008	73.65	69.696	73.407		0.494	2.336	22.72	30.07		0.012	74.296	82.23	82.23		0.494	10.573	19.022	2.36
0.0027	46.45	37.091	37.017		0.1646	0	15.752	18.35		0.0041	60.708	57.16	57.16		0.1646	16.487	10.952	0
0.0009	5.15	17.26	20.777		0.0549	1.974	20.144	14.72		0.0014	35.01	20.69	20.69		0.0549	15.246	0	3.86
0.0003	7.23	10.304	5.78		0.0183	4.688		11.64		0.0005	15.562	7.4	7.4		0.0183	13.076		3.03
Figure 6B
Ciprofloxacin (µM)	WT				Ciprofloxacin (µM)	D82N				Ciprofloxacin (µM)	S83L			Ciprofloxacin (µM)	M120K
20	96.77	96.31	97.51		120	97.04	95.98	103.12		120	96.96	95.43		120	99.46	99.21	99.57
6.67	97.14	92.31	98.72		40	91.61	92.29	96.62		40	83.41	80.77		40	98.09	96.03	99.09
2.22	90.98	92.22	96.15		13.333	69.12	79.09	80.5		13.333	56.83	48.42		13.333	97.3	94.73	97.02
0.74	82.25	78.56	88.64		4.444	40.1	53.96	50.4		4.444	22.69	15.95		4.444	89.86	86.06	86.51
0.25	46.59	52.58	48.36		1.481	14.82	28.14	23.9		1.481	7.18	9.23		1.481	58.27	52.88	53.75
0.08	21.43	3.4	19.2		0.494	0	15.16	8.3		0.494	7.31	1.73		0.494	32.45	32.96	25.8
0.03	10.23	12.61	6.95		0.1646	1.06	0	0.49		0.1646	14.53	2.85		0.1646	20.12	17.81	6.13
0.01	10.1	-5.16	0		0.0549	6.03	1.57	0		0.0549	15.17	3.96		0.0549	25.22	7.97	3.77
					0.0183	23	5.28179	12.2		0.0183	22.09	8.94		0.0183	16.88	31.54	0
Supplementary Fig 2C
Ciprofloxacin (µM)	Nicked (N)	Linear (L)
100	5	21.9
10	4.7	24.3
3.3	6.9	31
1.11	6.3	31.2
0.37	8.2	22.1
0.1235	8.6	10.1
0.0412	8.4	3.5
0.01372	9.1	2.1
0	8.6	1.8
Supplementary Fig 2D
Ciprofloxacin (µM)	Nicked (N)	Linear (L)
100	7.5	40.1
33	11.6	33.9
11.1	13.4	25
3.7	15.1	13.6
1.235	31.8	10.8
0.4115	19.6	2.7
0	24.1	3.2
